# Supplementary material for: Editorial Note: Cutaneous Squamous Cell Carcinoma (SCC) and the DNA Damage Response: pATM Expression Patterns in Pre-Malignant and Malignant Keratinocyte Skin Lesions
Source: PLoS One. 2024 May 2;19(5):e0303120. doi: 10.1371/journal.pone.0303120 (PMC11065302; doi:10.1371/journal.pone.0303120)
Supplement: S1 File — (ZIP) [file pone.0303120.s001.zip]

Archive with 7 entries (7 files):
- Fig 7/~$Fig 7.docx
- Fig 7/Fig 7A 1.jpg
- Fig 7/Fig 7A 2 and Fig 7B 4.jpg
- Fig 7/Fig 7A 3 and Fig 7B 3.jpg
- Fig 7/Fig 7A 4.jpg
- Fig 7/Fig 7A 5 and Fig 7B 5.jpg
- Fig 7/Fig 7B 2.jpg
