# Supplementary material for: Editorial Note: Cutaneous Squamous Cell Carcinoma (SCC) and the DNA Damage Response: pATM Expression Patterns in Pre-Malignant and Malignant Keratinocyte Skin Lesions
Source: PLoS One. 2024 May 2;19(5):e0303120. doi: 10.1371/journal.pone.0303120 (PMC11065302; doi:10.1371/journal.pone.0303120)
Supplement: S3 File — (ZIP) [file pone.0303120.s003.zip]

Archive with 4 entries (4 files):
- Fig 10/Fig 10A lower.jpg
- Fig 10/Fig 10A upper.jpg
- Fig 10/Fig 10B lower.jpg
- Fig 10/Fig 10B upper.jpg
