# Supplementary material for: Editorial Note: Cutaneous Squamous Cell Carcinoma (SCC) and the DNA Damage Response: pATM Expression Patterns in Pre-Malignant and Malignant Keratinocyte Skin Lesions
Source: PLoS One. 2024 May 2;19(5):e0303120. doi: 10.1371/journal.pone.0303120 (PMC11065302; doi:10.1371/journal.pone.0303120)
Supplement: S4 File — (ZIP) [file pone.0303120.s004.zip]

Archive with 2 entries (2 files):
- S4/Bactin_loading_control.jpg
- S4/pATM_blot.jpg
